# Supplementary material for: Regulation of ERα-dependent breast cancer metastasis by a miR-29a signaling
Source: J Exp Clin Cancer Res. 2023 Apr 20;42:93. doi: 10.1186/s13046-023-02665-6 (PMC10116798; doi:10.1186/s13046-023-02665-6)
Supplement: Supplementary file 1 — Additional file 1: Table S1. Sequence of 12 primer pairs in the genome region of miR-29a. [file 13046_2023_2665_MOESM1_ESM.xlsx]

## Sheet: Sheet1
Table S1: Sequence of 12 primer pairs in the genome region of miR-29a
	Primer	Sequence (5' to 3')
	P1-F	ATCAGACCTTGGCAATGACC
	P1-R	GTGGGTAAGGGAGAGGGAAG
	P2-F	CACTGGCCTCACAATCAAGA
	P2-R	CAGACAAGTGACAGGCAGGA
	P3-F	AGGGGCACCTGGTGGAAT
	P3-R	CTCTTGATTGTGAGGCCAGTG
	P4-F	AGTTAGAGGGAGCCGGTTGT
	P4-R	GTACCTGCTCGGCTCCTGAT
	P5-F	CAGATCACCTGTGGTCAGGA
	P5-R	CTGGATTCAAGCGATTCTCC
	P6-F	AAAACCAGGTTGGCCTTACA
	P6-R	TTGGGCTGACCAAATTAACC
	P7-F	TTTGACACGGAGTCTTGCTG
	P7-R	CTGGCCAACATGGTAAAACC
	P8-F	TATGTTTGTTTGGCCACAGG
	P8-R	TGGGTCCACGAGTAAGAACC
	P9-F	CTCTGCAAGGCTGGAAAATC
	P9-R	CACATGGCAGATGAAAATGG
	P10-F	GTGATCACCACCCTCCTCTC
	P10-R	ACCGCCACCTGATTTGTAAT
	P11-F	TTCAAAACAGCCCTTTGAGG
	P11-R	TCCCACACTGAAATGAGCAG
	P12-F	ATGGCGTAAATGGGTGTGTT
	P12-R	GTGCAAGCCTGAGGAAGAAG
